# Supplementary material for: Comprehensive computational analysis of the SRK–SP11 molecular interaction underlying self-incompatibility in Brassicaceae using improved structure prediction for cysteine-rich proteins
Source: Comput Struct Biotechnol J. 2023 Oct 20;21:5228–39. doi: 10.1016/j.csbj.2023.10.026 (PMC10624595; doi:10.1016/j.csbj.2023.10.026)
Supplement: Supplementary file 4 — Supplementary material [file mmc4.zip]

Archive with 1 entries (1 files):
- mmc4.pse
